# Supplementary material for: Neuropeptides, Altruism, and Adverse Childhood Experiences: Investigating Biological and Behavioral Correlations in Medical Students
Source: Brain Sci. 2025 Oct 21;15(10):1128. doi: 10.3390/brainsci15101128 (PMC12564630; doi:10.3390/brainsci15101128)
Supplement: Supplementary file 1 [file brainsci-15-01128-s001.zip]

Archive with 1 entries (1 files):
- brainsci-3847864-supplementary.pdf
